# Supplementary material for: Neural substrates of shared visual experiences: a hyperscanning fMRI study
Source: Soc Cogn Affect Neurosci. 2021 Jun 28;16(12):1264–75. doi: 10.1093/scan/nsab082 (PMC8717063; doi:10.1093/scan/nsab082)
Supplement: nsab082_Supp [file nsab082_supp.zip]

Archive with 1 entries (1 files):
- scan-21-010-File008.docx
